# Supplementary material for: Impacts of recent climate change on crop yield can depend on local conditions in climatically diverse regions of Norway
Source: Sci Rep. 2023 Mar 3;13:3633. doi: 10.1038/s41598-023-30813-7 (PMC9984402; doi:10.1038/s41598-023-30813-7)
Supplement: Supplementary file 2 — Supplementary Table S7. [file 41598_2023_30813_MOESM2_ESM.xlsx]

## Sheet: metadata
These sheets contain the coefficient estimates and 95% bootstrapped confidence intervals for LASSO models with all data included, and all except 2018.
Variables with estimate coefficients of 0 have been removed for brevity
Counties with only estimate coefficients of 0 have also been removed
Values in bold indicate confidence intervals that do not encompass 0

## Sheet: Wheat
All data							2018 removed
County	Variable	Beta	Lower 95% CI	Upper 95% CI			County	Variable	Beta	Lower 95% CI	Upper 95% CI
Hedmark	Aug average	0.159127	-0.0316621	0.318255			Hedmark	Aug_ave_res	0.174979	0.0188287	0.349959
Hedmark	Aug min	0.0901034	-0.21901	0.228371			Hedmark	Aug_min_res	0.0424607	-0.291753	0.213748
Hedmark	Aug prec.	0.0924156	-0.115361	0.350137			Hedmark	Aug_prec_res	0.0858662	-0.13053	0.380385
Hedmark	July min	-0.504248	-1.0085	-0.325218			Hedmark	July_min_res	-0.461777	-0.923554	-0.242097
Hedmark	July prec.	-0.130979	-0.3212	0.140945			Hedmark	July_prec_res	-0.165241	-0.332676	0.178083
Hedmark	June min	0.142544	-0.0679345	0.370139			Hedmark	June_min_res	0.19203	-0.0241873	0.453144
Hedmark	June prec.	-0.079444	-0.312648	0.137418			Hedmark	June_prec_res	-0.0442779	-0.29003	0.177843
Hedmark	May max	-0.622763	-1.24553	-0.450095			Hedmark	May_max_res	-0.42605	-0.852101	-0.257951
Hedmark	May prec.	-0.180914	-0.461463	-0.0101353			Hedmark	May_prec_res	-0.191427	-0.468617	-0.0216547
Hedmark	Season prec.	-0.194714	-0.493998	0.0519278			Hedmark	Precip_res	-0.2847	-0.570838	-0.0271783
Oslo & Akershus	May average	-0.128308	-0.256616	0.0596034			Oslo Akershus	May_min_res	-0.286025	-0.572049	-0.258498
Oslo & Akershus	May min	-0.264024	-0.528049	-0.106859
Østfold	May average	-0.152718	-0.305436	0.116379			Ostfold	July_max_res	0.0676065	-0.120489	0.135213
Østfold	May min	-0.212703	-0.425407	-0.0507398			Ostfold	May_min_res	-0.302876	-0.605752	-0.17563
Østfold	May prec.	0.167164	0.0507767	0.334328			Ostfold	May_prec_res	0.214369	0.102343	0.428738
Telemark	Aug min	0.188926	0.0952161	0.377853			Telemark	Aug_min_res	0.113054	0.0500928	0.226108
Telemark	June average	-0.111416	-0.222832	-0.0750777			Telemark	May_min_res	-0.280418	-0.560837	-0.202764
Telemark	May min	-0.391726	-0.783451	-0.279584			Telemark	Precip_res	-0.148426	-0.296852	-0.0716854
Telemark	Season prec.	-0.0378714	-0.103374	0.0865901
Vestfold	Aug prec.	0.0105601	-0.0667325	0.0211202			Vestfold	May_min_res	-0.218486	-0.436972	-0.188012
Vestfold	May average	-0.0151642	-0.0303283	0.223203
Vestfold	May min	-0.309678	-0.619355	-0.257976

## Sheet: Barley
All data							2018 removed
County	Variable	Beta	Lower 95% CI	Upper 95% CI			County	Variable	Beta	Lower 95% CI	Upper 95% CI
Aust Agder	Aug prec.	0.360808	0.239953	0.721617			AustAgder	Aug_prec_res	0.360808	0.215467	0.721617
Aust Agder	June min	-0.090702	-0.181404	0.179484			AustAgder	June_min_res	-0.090702	-0.181404	0.187199
Aust Agder	May min	-0.00173181	-0.00346363	0.268669			AustAgder	May_min_res	-0.00173181	-0.00346363	0.249226
Aust Agder	May prec.	-0.259966	-0.519931	-0.0729018			AustAgder	May_prec_res	-0.259966	-0.519931	-0.0732494
Aust Agder	Season min	-0.0879147	-0.175829	0.0944438			AustAgder	Min_temp_res	-0.0879147	-0.175829	0.0983138
Aust Agder	Season prec.	-0.237524	-0.475048	-0.0853074			AustAgder	Precip_res	-0.237524	-0.475048	-0.0648329
Møre & Romsdal	May prec.	-0.124146	-0.248292	0.00538006			MoreRomsdal	May_prec_res	-0.124146	-0.248358	0.00671203
Nord-Trøndelag	July max	0.0708491	0.00787144	0.141698			Nord-Trondelag	July_max_res	0.0708491	-0.00287368	0.141698
Nord-Trøndelag	Season prec.	-0.242424	-0.484849	-0.181872			Nord-Trondelag	Precip_res	-0.242424	-0.484849	-0.194879
Østfold	Aug prec.	0.216333	0.135588	0.432667
Østfold	May min	-0.127353	-0.254707	-0.00130171
Rogaland	Aug min	0.220243	0.0301809	0.440485			Rogaland	Aug_min_res	0.172165	-0.0189529	0.344331
Rogaland	Aug prec.	0.282785	0.152551	0.565569			Rogaland	Aug_prec_res	0.430782	0.284977	0.77317
Rogaland	July min	0.305203	0.21833	0.610406			Rogaland	July_min_res	0.362172	0.236795	0.724344
Rogaland	June prec.	-0.0441469	-0.177041	0.139972			Rogaland	July_prec_res	-0.186792	-0.389592	-0.053349
Rogaland	May average	-0.285985	-0.57197	-0.124225			Rogaland	June_max_res	-0.0146731	-0.156918	0.121743
Rogaland	May max	-0.040128	-0.0802559	0.412917			Rogaland	June_prec_res	-0.125946	-0.260639	0.0514661
Rogaland	May prec.	-0.217544	-0.435089	-0.045983			Rogaland	May_min_res	-0.119354	-0.241654	0.01719
Rogaland	Season max	-0.153608	-0.307216	-0.131939			Rogaland	May_prec_res	-0.218469	-0.436938	-0.0205781
Sør-Trøndelag	Aug min	-0.0118688	-0.171546	0.095067			SorTrondelag	Aug_min_res	-0.0118688	-0.211934	0.0810184
Sør-Trøndelag	July max	0.321874	0.184088	0.643749			SorTrondelag	July_max_res	0.321874	0.19684	0.643749
Sør-Trøndelag	July prec.	-0.000732884	-0.109561	0.202547			SorTrondelag	July_prec_res	-0.000732884	-0.0866169	0.203285
Sør-Trøndelag	June min	-0.184901	-0.369802	-0.0364652			SorTrondelag	June_min_res	-0.184901	-0.369802	-0.0625558
Sør-Trøndelag	June prec.	-0.182934	-0.365868	0.05744			SorTrondelag	June_prec_res	-0.182934	-0.365868	0.0651644
Sør-Trøndelag	May min	0.248887	0.132245	0.497774			SorTrondelag	May_min_res	0.248887	0.108594	0.497774
Sør-Trøndelag	Season prec.	-0.233649	-0.467298	-0.0661386			SorTrondelag	Precip_res	-0.233649	-0.467298	-0.0721221
Telemark	Aug prec.	0.275395	0.148292	0.550789			Telemark	Aug_prec_res	0.262528	0.116572	0.525056
Telemark	July min	-0.0348931	-0.148209	0.120345			Telemark	July_min_res	-0.000833354	-0.143368	0.167816
Telemark	June max	-0.082868	-0.209854	-0.00320847			Telemark	June_max_res	-0.0309958	-0.146274	0.063409
Telemark	June prec.	0.0393715	-0.167227	0.154328			Telemark	June_prec_res	0.0675926	-0.109118	0.204922
Telemark	May min	-0.239179	-0.478359	-0.0280237			Telemark	May_min_res	-0.163161	-0.326323	0.0464533
Telemark	May prec.	-0.211131	-0.422263	-0.0435769			Telemark	May_prec_res	-0.235039	-0.470079	-0.039217
Telemark	Season prec.	-0.324238	-0.648476	-0.164798			Telemark	Precip_res	-0.386281	-0.772563	-0.211827
							Hedmark	July_min_res	-0.180174	-0.360348	-0.09186
							Hedmark	May_prec_res	-0.0132908	-0.0796735	0.099297
							Hedmark	Min_temp_res	-0.0536692	-0.107338	0.0962728
							Hedmark	Precip_res	-0.164255	-0.328511	-0.081316

## Sheet: Potato
All data							2018 removed
County	Variable	Beta	Lower 95% CI	Upper 95% CI			County	Variable	Beta	Lower 95% CI	Upper 95% CI
Hedmark	Season prec.	-0.185789	-0.371577	-0.106853			Hedmark	Precip_res	-0.217833	-0.435665	-0.199598
Hordaland	Aug prec.	0.0894303	0.0265261	0.193369			Hordaland	Aug_prec_res	0.08805	0.0209013	0.181017
Hordaland	May max	0.184578	0.101958	0.369156			Hordaland	May_max_res	0.188208	0.111107	0.376415
Oppland	Aug min	-0.0193646	-0.0981244	0.0904789
Oppland	May max	0.254067	0.148184	0.508135
Oppland	Season prec.	-0.129045	-0.258089	0.0138412
Østfold	July min	-0.0940739	-0.188148	-0.0420242			Ostfold	July_min_res	-0.0820289	-0.164058	-0.0592527
Østfold	Season min	-0.0678805	-0.135761	-0.0393114			Ostfold	Min_temp_res	-0.0577711	-0.115542	-0.0505002
Rogaland	Aug prec.	0.161614	0.0922906	0.323229			Rogaland	Aug_prec_res	0.154528	0.047255	0.309055
Rogaland	May prec.	-0.317115	-0.63423	-0.211013			Rogaland	May_prec_res	-0.298968	-0.597937	-0.228874
Rogaland	Season max	0.032526	-0.0370178	0.0650519
Sogn & Fjordane	Aug prec.	0.273718	-0.00588056	0.547435
Sogn & Fjordane	July max	0.118452	-0.149829	0.257598
Sogn & Fjordane	July min	-0.00628814	-0.220751	0.226177
Sogn & Fjordane	June max	-0.276422	-0.552844	-0.0171846
Sogn & Fjordane	June prec.	0.142765	-0.205804	0.298915
Sogn & Fjordane	May min	0.100151	-0.100437	0.368612
Sogn & Fjordane	May prec.	-0.187153	-0.432417	0.137232
Sogn & Fjordane	Season prec.	-0.333009	-0.666018	-0.0562676
Telemark	June max	-0.107922	-0.215843	-0.044086			Telemark	June_max_res	-0.103423	-0.206846	0.0124949
Telemark	May prec.	-0.0792983	-0.158597	0.0405486			Telemark	May_max_res	0.0925813	-0.0178431	0.185163
Telemark	Season prec.	-0.244366	-0.488731	-0.130944			Telemark	May_prec_res	-0.102978	-0.205955	0.100784
							Telemark	Precip_res	-0.363016	-0.726031	-0.230063
Vest Agder	Aug prec.	0.235286	0.155659	0.470571			VestAgder	Aug_prec_res	0.235286	0.155659	0.470571
Vest Agder	July prec.	-0.108517	-0.268744	-0.0232286			VestAgder	July_prec_res	-0.108517	-0.268744	-0.0232286
Vest Agder	June min	-0.00994767	-0.055137	0.12088			VestAgder	June_min_res	-0.00994767	-0.055137	0.12088
Vest Agder	Season prec.	-0.0861349	-0.195621	0.0470528			VestAgder	Precip_res	-0.0861349	-0.195621	0.0470528
Vestfold	May prec.	-0.147488	-0.294977	-0.128691			Vestfold	May_prec_res	-0.118423	-0.236845	-0.117886
							Buskerud	Precip_res	-0.185268	-0.370536	-0.181226
